# Supplementary material for: Development of a Machine Learning-Based Prediction Model for Chemotherapy-Induced Myelosuppression in Children with Wilms’ Tumor
Source: Cancers (Basel). 2023 Feb 8;15(4):1078. doi: 10.3390/cancers15041078 (PMC9954251; doi:10.3390/cancers15041078)
Supplement: Supplementary file 1 [file cancers-15-01078-s001.zip]

Archive with 1 entries (1 files):
- cancers-2189164-SI.pdf
